# Supplementary material for: A novel duplication frameshift mutation in the BAG3 gene in a patient with dilated cardiomyopathy
Source: BMC Cardiovasc Disord. 2026 Mar 18;26:361. doi: 10.1186/s12872-026-05747-3 (PMC13122882; doi:10.1186/s12872-026-05747-3)
Supplement: Supplementary file 3 — Supplementary Material 3. [file 12872_2026_5747_MOESM3_ESM.xlsx]

## Sheet: 突变列表基因
Supplementary Table 1: Six variations based on the cutoff value
Gene	Position	Transcript	Exon	Nucleotide variation	Amino acid variation	Sequence	ACMG Criteria	Clinical significance	Homozygous/Heterozygous
BAG3	chr10:121431892-121431893	NM_004281.4	exon3	c.633dup	p.His212ThrfsTer43	BAG3:5'-ATACACGAGCAGAACGTTACCCGGCCAGCAGCCCAGCCCTCCTTCCACCAAGCCCAGAAGACGCACTACCCAGCGCAGCAGGGGGAGTACCAGACCCACCAGCCTGTGTACCACAAGATCCAGGGGGATGACTGGGAGCCCCGGCCCCTGCGGGCGGCATCCCCGTTCAGGTCATCTGTCCAGGGTGCATCGAGCCGGGAGGGCTCACCAGCCAGGAGCAGCACGCCACTCCACTCCCCCTCGCCCATCCGTGTGCACACCGTGGTCGACAGGCCTCAG-3' BAG3_Variation:5'-ATAACACGAGCAGAACGTTACCCGGCCAGCAGCCCAGCCCTCCTTCCACCAAGCCCAGAAGACGCACTACCCAGCGCAGCAGGGGGAGTA…	PVS1+PM2_Supporting+PP4	Pathogenic	het
SCN5A	chr3:38595944	NM_000335.5	exon27	c.4636G>T	p.Val1546Leu	SCN5A:5'-ATGGTGGAG-3' SCN5A_Variation:5'-ATGTTGGAG-3'	BP4+PM2/BS1	Benign/Likely benign	het
NSD1	chr5:176637603	NM_022455.5	exon5	c.2203G>A	p.Ala735Thr	NSD1:5'-AAGGCATCT-3' NSD1_Variation:5'-AAGACATCT-3'	PM2+PP3	Uncertain significance	het
LAMA2	chr6:129371203	NM_000426.4	exon2	c.253A>G	p.Ile85Val	LAMA2:5'-CGAATCTGC-3' LAMA2_Variation:5'-CGAGTCTGC-3'	BP4	Benign/Likely benign	het
DCHS1	chr11:6661743	NM_003737.4	exon2	c.1102A>C	p.Ser368Arg	DCHS1:5'-CTCAGTGCA-3' DCHS1_Variation:5'-CTCCGTGCA-3'	PM2+PP3	Uncertain significance	het
CACNA2D4	chr12:2022211	NM_172364.5	exon3	c.404G>A	p.Arg135Gln	CACNA2D4:5'-CTGCGGAGG-3' CACNA2D4_Variation:5'-CTGCAGAGG-3'	PM2+PP3	Uncertain significance	het
The red characters indicate the mutation site.
